# Supplementary material for: Improving Public Health Policy by Comparing the Public Response during the Start of COVID-19 and Monkeypox on Twitter in Germany: A Mixed Methods Study
Source: Vaccines (Basel). 2022 Nov 22;10(12):1985. doi: 10.3390/vaccines10121985 (PMC9787903; doi:10.3390/vaccines10121985)
Supplement: Supplementary file 1 [file vaccines-10-01985-s001.zip]

Archive with 1 entries (1 files):
- vaccines-2013100-supplementary.pdf
